# Supplementary material for: Effects of Short-Term Depuration on Muscle Nutritional Quality and Flavor Composition in Carassius auratus gibelio
Source: Foods. 2025 Dec 3;14(23):4155. doi: 10.3390/foods14234155 (PMC12692719; doi:10.3390/foods14234155)
Supplement: Supplementary file 1 [file foods-14-04155-s001.zip]

Archive with 1 entries (1 files):
- foods-3956276-supplementary.pdf
